# Supplementary material for: Characterization of Swallowing Sound: Preliminary Investigation of Normal Subjects
Source: PLoS One. 2016 Dec 13;11(12):e0168187. doi: 10.1371/journal.pone.0168187 (PMC5154546; doi:10.1371/journal.pone.0168187)
Supplement: S1 Appendix — (XLSX) [file pone.0168187.s001.xlsx]

## Sheet: Experiment1
Duration(ms)
			A			B			C			D			E			F			G			H			I			J			k			l			m			n			o			p
	HB	First SSW	192.25	670.3	325.1	298.15	298.1	470.25	157.67	237.52	131.76	494.98	612.7	512.51	170.34	330.8	309.45	173.5	294.83	362.51	505.94	482.32	226.64	189.08	427.83	331.98	1326.45	1018.6	371.74	182.05	263.74	277.23	254.88	236.48	533.78	254.7	76.58	260.78	206.71	105.58	150.7	163.76	238.44	247.46	285.53	331.24	311.24	140.98	273.2
		Second SSW	499.55	393.95	412.05	669.55	1020	1266.1	396.86	348.75	318.34	323.87	376.93	412.5	675.63	210.68	543.78	665.2	144.53	511.91	325.99	448.3	439.81	233.75	375.4	332.54	428.81	339.53	272.27	395.67	341.84	372.93	534.73	473.23	443.73	507.7	606.64	315.15	386.68	392.03	404.48	350.83	365.47	300.11	530.85	564.05	452.04	737.93	719.9
		Third SSW	4.95	100.6	56.05	5.8	7.2	11.9	248.96	151.52	370.97	104.59	198.17	65.2	73.54	45.24	127.53	74.62	88.9	99.12	24.24	94.69	109.21	14.9	3.5	17	185.742	66.15	89.41	293.62	217.87	154.37	148.21	98.22	78.33	131.67	165.41	79.25	285.81	165.55	159.75	76.68	50.36	30.02	107.31	98.35	166.64	65.64	110.44
	LP	First SSW	373.45	141	167.15	119.85	272.25	78.64	115.73	162.63	100.99	445.44	104.37	284.65	141.79	63.29	160.61	116.37	16.26	275.98	630.68	777.48	579.35	240.82	123.13	193.74	445.5	500.93	414.63	267.27	40.03	381.2	355.98	222.83	560.75	77.71	154.63	51.32	97.78	80.38	138.02	141.03	111.65	112.26	238.13	245.93	173.24	122.45	144.37
		Second SSW	848.25	474.85	378.25	1088.1	866.05	1040.65	349.7	372.33	397.43	295.19	401.74	458.21	611.86	976.4	681.7	672.01	291.17	438.43	262.05	360.2	539.36	682.3	323.99	298.57	778.344	862.65	794.58	437.22	294.58	398.98	614.4	568.13	435.5	357.41	429.69	687.69	456.78	423.05	465.81	315.42	325.49	334.39	425.64	451.33	449.02	527.72	562.99
		Third SSW	161.2	11.8	25.7	12.35	9.55	9.65	16.93	16.94	23.198	93.9	54.62	255.27	37.7	88.8	50.34	66.04	104.2	97.96	8.77	8	3.62	21.61	8.52	24.61	137.41	145.78	149.12	92.24	52.171	6.183	76.38	148.65	228.86	197.84	96.29	138.63	156.74	164.2	206.62	70.91	74.63	56.82	147.24	138.44	167.03	72.82	84.91
	CC	First SSW	168.05	172.7	178.4	118.7	136.35	184.45	185.4	237.52	77.65	323.68	254.83	460.7	270.63	288.29	221.69	85.86	292.26	84.29	13.64	29.26	32.19	231.94	260.52	194.23	176.68	144.61	132	322.08	162.83	279.63	575.98	518.5	394.88	79.12	95.91	83.25	103.66	115.14	135.78	181.01	128.08	152.77	196.87	99.15	357.24	108.14	87.29
		Second SSW	407.85	350.85	364.2	805.1	747.2	779.05	318.84	354.92	379.23	409.75	431.9	241.36	1065.82	793.86	549.48	577.11	607.36	288.54	594.41	260.88	251.55	416.47	254.04	381.73	148.34	255.43	113.74	272.82	101.99	406.23	167.58	129.85	242.11	500.68	406.03	476.87	458.92	492.22	396.45	260.03	214.84	396.16	735.99	788.75	834.77	446.51	398.33
		Third SSW	68.4	87.25	56.2	12.3	8.15	8	191.7	140.63	214.43	155.94	126.02	17.9	81.72	78.64	75.9	11.5	67.16	169.9	62.84	60.97	23.2	100.106	111.77	92.14	196.54	146.53	111.41	115.31	146.26	99.17	108.86	102.64	75.107	69.12	60.28	140.14	173.58	188.56	202.6	67.61	85.06	51.34	15.62	17.89	31.45	100.78	89.53
	bCC	First SSW	170	155.4	174.5	184.5	148.55	175.7	135.54	115.75	139.47	164.95	67.71	233.1	146.35	154.08	174.62	169.19	99.18	323.37	440.92	431.31	409.26	334.32	347.21	452.78	167.59	196.59	117.63	437.36	210.51	275.81	307.61	139.71	50.97	128.28	124.28	169.84	107.68	136.29	100.73	132.42	147.33	133.79	142.13	184.35	108.37	196.01	150.53
		Second SSW	409.8	390.25	370.35	779.8	740.4	747.7	386.65	377.64	311.65	534.58	378.91	580.67	551.79	441.67	354	438.78	740.82	339.31	692.51	511.09	564.16	159.69	177.89	439.71	282.54	196.59	173.23	157.31	101.88	117.86	252.94	315.77	512.63	486.91	361.63	405.47	400.33	455.91	417.72	179.47	214.93	285.91	321.46	335.84	404.86	411.97	297.48
		Third SSW	76.45	131	39.6	7.35	345.4	75.1	175.54	175.99	167.02	99.65	79.23	89.47	16.7	63.65	21.81	91.21	65.46	65.47	138.75	68.41	105.58	65.62	98.42	80.82	69.24	22.35	40.42	75.37	97.23	94.54	129.86	132.29	124.7	52.67	76.17	101.25	67.91	55.21	54.49	67.85	83.44	96.88	51.29	85.99	58.48	48.62	86.12
	SN	First SSW	155.6	192.3	210.25	166.1	134.95	148.85	166.65	153.63	149.21	288.67	127.78	329.21	127.86	78.39	160.2	190.76	25.83	112.81	221.91	227.17	233.3	125.41	182.65	127.38	133.28	252.23	82.68	154.89	198.75	127.29	165.36	151.44	37.21	400.96	143.98	542.86	153.66	123.55	267.74	171.69	158.72	238.1	113.48	64.61	122.97	182.71	204.12
		Second SSW	369.25	379.4	392.75	646.9	651.65	675.35	476.67	482.47	442	393.18	288.12	350.96	141.38	354.68	270.28	396.49	408.06	694.26	725.12	593.08	600.01	293.34	257.68	306.85	403.53	564.61	656.36	727.39	866.29	703.49	707.69	752.61	422.53	101.41	86.18	34.85	681.28	629.23	755.59	498.51	642.85	736.17	594.65	572.64	407.57	464.98	444.83
		Third SSW	41.7	23.85	11	221.15	30.2	48.6	5.22	1.63	3.64	26.173	6.47	20.34	36.31	84.118	56.82	56.11	42.61	95.39	101.64	141.15	280.12	45.17	30.94	16.27	39.18	60.37	82.96	73.11	61.104	56.41	63.72	57.11	53.44	82.94	35.76	53.64	100.68	60.75	115.61	60.74	44.95	61.108	13.56	14.52	15.88	52.26	80.6
	Stup	First SSW	191.8	167.9	165.8	142.55	121.55	156.5	347.28	219.58	253.34	198.71	113.53	241.7	91.87	75.16	122.78	319.23	253.5	100.18	628.35	556.15	555.63	121.96	118.84	160.9	367.12	240.88	344.19	24.68	102.32	96.8	152.29	276.58	99.72	84.52	88.84	74.75	255.76	235.6	268.4	198.34	142.89	198.33	314.78	252.65	485.72	162.27	110.21
		Second SSW	378.65	361.15	352.35	419	521.1	492	566.4	590.67	474.49	391.85	532.43	597.79	641.16	582.47	543.68	382.1	451.92	413.09	282.41	247.43	328.9	295.55	305.59	155.3	103.96	113.17	191.48	154.82	103.06	97.45	699.57	413.76	627.11	213.56	318.59	235.83	386.28	317.85	383.45	269.08	315.16	240.84	396.31	352.75	370.69	446.34	375.58
		Third SSW	57.3	71.25	67.1	92.4	3.6	6.9	45.9	21.79	20.65	138.31	64.181	54.75	47.65	8.41	17.9	44.8	83.95	55.16	244.18	524.47	137.96	53.89	20.5	48.45	4	10.4	34.2	58.18	10.75	47.31	176.86	146.83	116.12	58.94	48.42	75.05	108.45	119.69	50.5	21.67	19.62	25.92	289.81	303.26	257.14	76.1	99.89
	Stmid	First SSW	137	189.95	180.5	113.4	148.2	137.6	227.8	191.73	151.83	172.01	219.59	219.06	126.75	187.05	162.138	146.47	140.72	230.61	359.74	322.4	236.01	171.24	171.68	182.37	226.67	397.68	112.74	206.95	140.13	60.16	72.23	81.57	189.54	191.4	110.69	56.87	50.24	61.93	63.17	119.75	123.46	78.37	216.01	197.21	225.19	145.94	144.98
		Second SSW	406.15	388.4	398.8	788.65	810.9	828.55	451.75	300.5	377.86	512.66	554.97	485.93	698.77	345.24	389.53	339.79	239.38	209.99	537.28	597.25	577.73	410.19	359.85	579.97	287.92	324.8	387.75	300.07	197.05	547.79	125.72	142.82	138.59	501.94	477.09	357.46	445.41	462.34	353.31	388.16	347.09	269.29	383.62	412.35	429.97	337.44	356.22
		Third SSW	70	86.6	66.3	7.5	10.5	6.3	75.81	45.9	104.79	9.94	1.9	12.62	10.35	1.47	13.53	62.35	48.61	42.34	23.2	36.26	41.78	8.52	5.95	19.28	45.91	29.6	30.36	6.8	7.5	7.6	51.13	41.44	37.96	50.59	65.28	12.97	135.79	174.62	202.12	58.73	60.9	41.45	197.21	175.04	60.48	63.65	74.18
	Stlow	First SSW	200.25	185.85	183.35	139.65	133.85	337.46	127.89	162.76	164.15	202.76	310.86	168.59	180.49	170.35	192.02	61.26	97.82	68.17	190.49	132.85	100.65	177.52	221.19	119.83	227.54	121.52	201.67	177.58	148.36	165.07	349.68	195.53	271.85	119.18	118.51	129.82	52.14	38.59	12.01	93.99	77.59	75.17	244.92	143.17	252.85	178.11	180.69
		Second SSW	398	374.25	383.1	672.1	1112.15	543.75	635.21	446.56	452.31	495.72	548.26	391.68	611.9	514.74	592.67	559.2	485.24	358.79	250.85	168.32	507.82	338.69	436.88	530.77	634.13	450.3	502.28	224.18	283.12	313.8	557.18	422.71	681.8	354.13	460.55	514.92	434.39	426.82	418.88	397.03	347.09	269.59	305.42	303.71	433.68	788.83	476.62
		Third SSW	58.2	60	41.3	9.55	76.6	134.9	104.71	101.87	97.38	3.75	71.81	51.65	222.43	186.88	147.8	87.72	79.16	88.45	107.49	96.71	74.79	12.18	11.9	13.11	21.89	27.83	134.38	89.95	17.26	105.93	1.9	3.2	10.21	162.34	94.67	71.02	270.09	192.08	198.14	90.98	164.74	109.97	143.17	180.81	190.67	69.2	66.42
Perk intensity ratio(ratio)
			A			B			C			D			E			F			G			H			I			J			k			l			m			n			o			p
	HB	First SSW	1.23023	2.39135	10.6591	4.96554	4.96554	1.98902	9.342	10.059	9.96889	4.365	14.449	10.5126	0.97069	1.07614	5.81893	19.0366	11.6093	27.4868	1.3776	1.22918	1.70825	8.0959	3.20948	9.8234	4.97154	4.3147	5.12582	1.17391	3.91276	8.48496	5.15936	6.76138	2.41598	1.26892	7.8753	9.37023	14.7974	33.4119	39.4331	20.196	7.02139	38.7619	1.34374	2.7982	7.53199	7.2628	3.7362
		Second SSW	19.6897	18.6885	13.5287	53.3816	53.3816	52.769	10.679	12.122	10.4182	83.902	60.213	34.6114	11.6249	45.5751	3.90297	47.0614	13.5022	88.9455	49.6126	18.1826	66.6752	30.7141	28.9165	55.5709	1.39372	2.48113	4.95048	18.1754	1.33573	31.5002	30.218	36.3145	56.254	14.5396	38.7297	18.1297	48.1667	53.0782	38.5553	9.7953	53.1322	34.9563	13.5125	11.8826	8.2251	8.77729	11.8147
		Third SSW	3.8941	3.60974	2.08133	25.0431	8.95196	11.4781	4.541	1.711	3.8339	37.095	10.261	13.0496	8.611	11.8312	4.99568	2.4514	7.06202	19.6924	1.15663	6.38893	7.28975	1.31337	1.69465	1.53401	2.58673	1.12574	1.01029	1.49976	1.20784	2.52928	5.1127	1.2196	8.56553	6.61011	4.60591	0.885246	4.5656	8.4851	2.68322	13.0827	56.7115	25.9135	2.5698	1.0636	7.79713	1.43364	1.30495
	LP	First SSW	1.40006	4.42925	0.732613	2.10371	1.87432	2.64083	10.564	11.259	8.5353	5.552	2.9223	10.6829	7.5414	5.8148	1.96139	11.7611	8.9493	18.8483	1.52751	5.3478	9.24832	12.171	14.2072	21.3636	11.7921	8.26476	7.41419	8.39821	7.51471	3.96653	7.95293	6.27517	7.86087	2.11238	4.69593	2.63321	3.60815	3.37193	2.80625	4.70553	11.538	43.052	3.26978	1.03814	5.1114	13.8031	25.2664
		Second SSW	34.1069	27.1501	32.8372	53.8853	56.9065	58.5598	17.051	18.517	20.6737	81.655	57.92	45.7417	14.8922	9.2292	38.8968	59.9879	30.099	31.0198	53.8121	37.199	70.4769	32.8214	31.7452	16.7452	14.6667	14.7912	10.1134	14.7186	11.1392	26.4684	37.9104	41.5245	22.1139	27.9381	5.70131	32.0915	6.22421	1.85231	7.60131	62.4846	11.7363	26.2706	7.62458	56.981	45.0256	14.8777	50.2108
		Third SSW	1.3112	3.90398	1.76538	19.0984	8.16028	20.763	1.722	2.397	3.99744	3.4963	5.7792	3.8726	8.1014	7.9629	5.0652	8.9411	10.8969	4.68815	13.5227	26.3277	26.1547	6.27644	1.29245	2.36777	4.82201	6.74641	4.34822	1.46127	1.71492	0.171634	3.87101	3.85287	4.25497	2.2696	3.36283	2.71178	2.22209	2.64958	4.07929	7.45848	12.4068	27.4906	9.4329	7.79042	5.56657	3.28994	1.33269
	CC	First SSW	16.7435	4.13304	2.66387	8.39526	11.0277	13.4084	2.496	2.397	2.76839	1.30213	1.25859	2.7534	5.3086	10.7558	1.58626	6.93567	4.4632	10.7925	1.27774	1.01812	0.935229	10.4852	9.19386	7.4506	4.16342	3.42659	5.23156	0.403943	0.934251	0.827055	1.08224	0.29523	1.35719	9.46834	10.8205	7.65347	1.00882	3.14523	3.90026	11.1715	7.75661	8.43936	9.09145	18.4391	29.0996	1.26985	2.15768
		Second SSW	37.7522	46.7055	43.6448	60.5181	52.1815	58.9402	23.656	22.263	17.9048	12.9334	34.38	13.3337	5.62108	10.391	16.3652	52.562	38.813	2.05836	26.7105	56.7949	62.7332	13.398	30.9796	21.7731	30.7919	12.4654	29.8892	25.1797	25.7572	22.9881	29.525	13.3424	29.6435	12.3584	14.277	30.7141	2.29233	1.27146	6.85629	28.7139	6.58103	52.5439	27.1781	39.2025	41.9376	13.4501	26.8221
		Third SSW	2.9186	11.1471	7.40314	5.02429	6.17686	5.42433	1.233	1.414	3.29113	1.20014	1.09776	3.53675	6.0211	5.4512	0.983912	1.36992	5.0813	7.63302	10.6152	20.6108	35.8045	1.45267	1.9188	2.03586	8.60986	1.64369	9.15195	1.42918	1.11844	1.16605	6.25439	1.82123	8.76613	1.42131	0.989137	3.53448	1.35747	1.47213	3.15926	13.2692	9.81649	16.891	3.3511	6.74183	6.54491	4.22371	1.01798
	bCC	First SSW	9.13101	2.78629	4.72347	13.4084	15.6463	6.42862	3.1142	3.307	3.70198	7.67691	1.28122	2.57033	11.71	14.5211	22.1566	1.42511	8.4635	4.41746	1.47916	1.0688	1.22026	9.45684	10.6364	4.43511	1.47464	1.04863	2.32085	8.34126	7.36846	9.12078	3.0353	2.72462	2.73414	4.33564	12.649	9.24851	3.74608	4.30206	6.64337	11.2555	4.1552	3.88523	1.31767	0.53994	4.83958	1.23598	0.66473
		Second SSW	36.3996	38.4592	43.1906	58.9402	60.8566	65.2542	10.615	1.838	20.1136	20.5136	25.0108	15.7938	10.1349	4.9255	30.0874	11.5534	13.2873	30.2898	36.7133	11.7093	0.6127	14.0585	16.2527	22.3824	12.364	18.4377	28.4692	49.0736	18.3736	33.3138	13.103	14.7476	12.8147	10.9823	14.1538	32.5771	8.31075	7.85401	6.52305	43.4632	9.87379	43.0018	23.9394	28.2109	20.7518	5.10866	1.10688
		Third SSW	7.73686	3.40588	5.0335	5.42433	4.64382	5.15298	3.827	2.832	3.76258	12.7759	13.4167	7.66256	2.56224	2.24761	2.71503	1.39785	1.17063	4.93703	12.4489	5.14856	15.4017	3.6191	3.1939	4.4648	2.4424	4.03261	3.29382	1.29586	1.26242	1.0281	1.40783	1.25262	1.47656	5.8525	3.34253	1.28201	1.31699	3.22552	1.6612	1.12244	6.3385	8.77345	1.17447	2.22351	4.59293	0.486133	0.203824
	SN	First SSW	3.7223	2.27288	3.01733	9.42194	9.3548	6.3475	1.0745	1.283	1.10019	1.29612	0.51113	2.2512	4.617	2.5983	2.29167	6.50548	1.09714	2.42916	1.3306	0.6691	2.1241	3.35101	1.43467	2.0809	2.01715	1.8364	1.3294	0.983712	0.217527	0.532403	0.621421	0.637942	0.63975	5.47762	2.16325	4.36618	9.99147	4.28081	15.0914	3.31106	1.3211	5.59641	1.01882	0.81223	2.54981	0.844573	1.31483
		Second SSW	22.0495	33.9766	24.508	41.6462	30.6101	35.226	6.8493	5.962	5.4917	13.121	10.2312	19.8676	3.72166	4.28917	48.5544	9.752	12.226	15.319	11.7926	51.4856	29.3323	10.7671	13.0697	30.6835	9.99251	6.16903	10.2589	3.13985	2.24855	3.6249	8.49269	4.42175	15.5145	5.45995	4.58402	2.37196	13.2709	15.7639	19.4337	13.6664	13.675	12.3381	2.31248	2.54311	3.79629	8.1491	1.39228
		Third SSW	6.37038	4.43911	5.79968	3.61436	4.4536	5.05786	1.1369	1.304	2.6244	1.27922	0.233667	0.80343	0.617119	0.76395	0.280639	0.53951	1.75461	2.63505	2.2899	3.3521	4.42895	1.29707	1.36493	1.81499	1.25987	1.01951	0.825344	1.03129	2.58826	0.685785	1.16782	3.4311	1.93275	3.74374	1.10533	2.59523	4.99712	4.02137	4.78415	1.16249	8.96111	2.41257	0.9547	1.3319	1.62276	0.423831	0.990176
	Stup	First SSW	2.13859	3.76378	3.17136	13.8811	9.44712	10.3423	3.282	3.725	4.17175	3.28293	1.47103	4.15464	34.5903	9.04243	21.876	4.65356	6.4378	0.46147	8.77489	11.7317	4.21761	13.8499	9.67366	12.178	2.63892	6.19573	1.92503	3.30798	5.90711	4.48139	3.19148	1.31743	3.82249	6.942	1.07867	9.3516	13.0418	10.9869	20.4085	1.05112	6.3811	7.25123	2.98808	1.25976	2.51985	1.08517	2.481
		Second SSW	40.663	37.3079	37.3296	50.3548	45.7053	52.7047	14.867	14.095	16.4179	12.6463	46.712	15.2003	4.31935	29.876	39.6731	37.8972	33.8142	15.1817	31.3174	25.278	52.2463	14.7497	10.3225	9.67263	14.9845	5.40786	37.3272	36.0148	35.9483	26.7619	39.705	93.7097	101.453	83.0784	51.403	45.7484	36.294	28.4834	32.3738	7.67132	14.1296	49.6358	25.7635	5.9882	44.6867	34.9884	75.3096
		Third SSW	4.77876	9.84581	3.10225	2.76952	3.0045	2.96254	1.1785	1.0783	0.952485	1.13978	0.78195	1.14153	1.40813	4.41707	9.36987	9.2693	1.22614	0.48669	9.18637	4.25962	3.29697	5.02323	2.77249	0.36174	2.82035	5.67456	6.22494	11.2236	5.55837	19.0528	1.45654	0.863276	5.06558	12.8057	14.6383	19.5372	1.40862	1.46268	2.35442	1.41527	1.38538	1.68426	1.12424	1.98021	2.77969	1.08428	5.56687
	Stmid	First SSW	3.35501	6.71792	2.08528	5.61177	4.7921	6.55452	1.4359	1.8754	2.1204	5.9614	1.46311	7.20356	0.1315	0.79812	1.27592	0.34313	0.721132	1.14128	4.0812	3.7054	2.2643	3.21963	3.10941	2.29168	8.32728	8.3003	7.23555	1.0955	0.35232	4.2556	1.10933	1.12637	2.20182	0.928129	5.24183	2.86292	6.8095	5.49895	3.35748	8.75923	7.26593	5.57706	2.2684	3.42901	3.23218	4.08184	4.29632
		Second SSW	35.8447	38.7653	36.0777	64.8709	57.6003	54.8922	24.4516	29.0227	25.5358	24.3788	11.6564	110.405	10.676	37.764	39.6105	15.0082	43.0873	29.955	65.1453	35.924	13.4644	51.1353	27.7572	58.2136	13.032	12.2844	19.4213	12.6639	42.804	5.468	13.6881	33.9916	55	14.7918	28.7361	26.9339	13.9561	18.432	20.8677	13.1379	35.459	25.184	24.6127	26.8149	22.3086	53.713	11.4787
		Third SSW	8.39641	2.16032	7.38932	3.44371	3.89971	4.54872	3.811	4.726	2.17174	0.64829	3.6189	0.457753	1.2681	1.44915	2.88221	0.87341	0.95629	3.76976	14.5396	11.6297	4.19129	9.1245	11.3594	7.45265	6.1028	3.8861	5.9721	1.41272	1.02984	1.66639	1.08863	0.828648	1.90338	2.19878	1.81288	2.75137	2.4227	3.06745	2.28687	21.798	9.09232	31.7005	8.75423	10.9223	7.53602	2.99808	1.3772
	Stlow	First SSW	11.1808	9.24751	3.04301	9.38278	13.9707	13.7552	0.8125	0.6817	0.659865	0.898671	1.32312	1.1256	5.6717	7.1845	1.2893	5.32592	4.70764	4.11195	1.32397	2.2747	1.37637	3.23894	1.49324	5.1877	5.0912	4.741	4.9811	4.5219	4.8583	2.6325	1.11398	1.20661	2.6925	4.4849	1.14654	5.25077	1.30675	4.60234	5.59007	1.08318	1.15049	9.66245	0.30512	0.532796	0.7389	2.61439	4.55329
		Second SSW	37.5824	41.9445	36.3916	67.7775	48.5102	67.439	10.9362	11.4313	9.15742	14.6967	24.1129	64.2977	24.4778	8.8981	25.1112	10.8962	32.9751	14.6158	84.6155	81.7546	9.01558	5.19578	41.2119	21.1434	28.41	31.29	24.6668	14.2251	32.0959	36.5917	48.6597	33.6096	14.5405	25.7617	32.7143	39.3802	11.763	12.8138	28.4843	40.4147	67.9034	39.1868	1.4247	10.1639	15.2692	41.5931	12.8932
		Third SSW	4.82209	3.05684	4.36804	4.0032	2.38347	4.57389	0.5576	0.6993	0.516706	1.06746	0.98929	4.53733	1.3722	2.1433	0.257	1.4413	1.02563	1.30547	7.90107	31.9175	28.4523	14.5653	13.1787	24.1779	4.7614	5.1967	7.0854	1.02341	3.54841	4.39965	1.14562	1.01668	1.34016	1.25081	3.99609	2.68677	2.76385	3.92113	2.46433	15.0069	10.9588	16.5457	4.3781	3.08975	3.87346	1.34245	2.59834
[truncated: 13 more columns]

## Sheet: Experiment2
Duration(ms)																			Peak intensity ratio(ratio)
First SSW		0ml			5ml			10ml			15ml			Chin tuck					First SSW		0ml			5ml			10ml			15ml			Chin tuck
	A	214	47.15	149.6	105.85	202.25	259.05	227.8	249.9	248.25	250.95	287.7	253.9	50.4	141.9	97.2				A	6.91846	3.15543	6.8983	2.10371	1.87432	2.64083	1.01349	1.42282	1.27102	1.16406	1.4623	1.61439	1.12	2.13931	1.2634
	B	77.4	120.1	143	342.15	299.85	347.8	354.25	340.3	260.85	143.1	297.6	328.4	169	74.3	163.6				B	3.33969	3.65779	2.59783	7.17467	21.159	17.5135	7.96409	8.53956	3.67891	3.18317	6.26438	16.4501	15.5584	33.8014	2.00015
	C	102.7	102.65	102.55	373.45	141	167.15	155.95	152.7	171.95	231.5	207.55	200.65	119.15	99.1	98.6				C	1.5671	1.5636	0.832864	1.40006	4.42925	0.732613	11.8253	5.61297	7.17968	32.5674	9.94596	17.4874	18.4	19.1024	26.0245
	D	31.75	106.1	188.85	153.84	134.14	120.63	81.15	83.45	75.45	96.85	64.35	105.75	86.35	67.65	186.3				D	6.22104	4.51677	6.88289	1.47793	2.18354	2.27234	9.48697	12.2282	7.7797	1.39588	10.9521	13.3609	9.69699	12.9132	0.990791
	E	188.85	264.8	169.6	313.75	321.65	329.6	295.65	117.5	374.8	272.65	368.3	249.75	39.88	39	34.75				E	18.8328	5.16442	4.87271	6.20451	8.31057	8.12098	16.0251	5.83941	5.89854	8.70541	4.82952	7.64474	6.24631	5.18474	1.2979
	F	178.25	64.9	117.25	126.1	151.2	118.35	114.4	145.35	150.75	72.75	162.3	118.25	10.7	41.35	73.05				F	1.85885	3.59447	6.31252	13.0836	20.5222	9.50013	5.70222	5.16663	10.6313	3.18258	8.43964	3.41991	10.5427	1.81963	9.83991
	G	327.6	115.35	104.85	110.5	67.6	87.7	107.6	138.85	123.65	81.45	112.5	144.2	46	152.95	73.3				G	2.07251	1.33388	2.04566	6.72668	3.08669	16.4755	5.72427	4.39022	10.7501	21.752	21.8853	7.29409	7.18705	18.5537	11.1972
	H	303.05	34.7	189.35	103.85	116.5	60.2	133.25	108	84.15	112.1	102.55	161.6	126.65	63.15	65.35				H	2.18182	0.796559	2.75661	5.28786	8.32733	39.8297	6.77624	6.97307	6.53108	6.71292	5.44049	16.8006	44.072	22.4699	27.1595
	I	85.2	187.3	193	93.85	162.65	158.26	296.75	281	61.1	60.4	73.47	49.43	235.45	88.35	38.25				I	1.22683	4.2372	2.15871	1.40001	4.23747	7.93721	6.27172	5.03589	1.3932	1.57843	2.4587	1.86481	7.74033	5.13001	3.94894
	J	96.65	178.35	117.45	315.5	476.65	416.15	318.45	330.3	237.05	244.1	56.2	179.55	54.4	68.7	44.1				J	2.09542	2.27175	4.3738	2.45216	2.3719	1.41103	3.85157	5.36755	11.6497	1.89028	5.73478	2.27639	15.7314	2.62963	2.73994
Second SSW		0ml			5ml			10ml			15ml			Chin tuck					Second SSW		0ml			5ml			10ml			15ml			Chin tuck
	A	556.65	909.4	744.25	464.4	846.05	686.75	853.9	785.7	770.85	931.3	859.05	902.65	991.3	1033.05	885.05				A	35.4044	37.7894	32.0863	53.8853	56.9065	58.5598	10.8095	10.6039	11.3116	17.8646	19.5301	19.9918	14.7498	33.7845	15.8067
	B	341.85	383.15	427.55	624.9	399.25	492.15	572.4	818.5	891.4	849.9	613.8	522.25	1017.95	304.25	1005.4				B	15.6933	17.3843	11.5318	22.7928	38.4572	26.2523	43.048	22.8226	13.104	32.6104	30.8556	29.6126	38.1297	101.504	35.0408
	C	157.05	327.35	334.55	848.25	474.85	378.25	227.8	448.05	224.4	665.05	465.75	437.25	365.8	444.75	444.25				C	8.39443	8.39443	20.6799	34.1069	27.1501	32.8372	100.698	41.1698	139.914	62.5714	158.721	79.6001	42.9901	112.624	50.0407
	D	276.2	301.8	302.55	439.2	487.1	475.3	667.25	636.45	625.2	693.7	710.6	676.2	600.5	597.4	434.3				D	19.7015	30.0596	26.4952	5.93865	4.57764	7.64972	12.0814	13.5854	8.76626	4.8471	13.0099	17.9697	22.4454	27.7455	5.64035
	E	339.3	402.25	309.55	428.85	446.95	2638.75	439.85	455	478.15	500.05	682.75	520.55	913.8	936.2	903.05				E	42.8991	28.0042	56.0542	50.2998	36.2252	39.7043	54.3968	36.6038	35.5023	45.1214	21.3002	38.6863	39.8071	51.0056	30.3787
	F	660.9	307	350.8	540.65	431.05	400.75	484.8	534.45	543.3	484.6	480.15	477	563.15	440.3	1518.75				F	11.4221	11.1558	15.6134	132.207	90.6157	132.198	119.015	95.8041	122.583	135.573	149.336	111.002	87.824	36.6298	41.8795
	G	578.65	449.75	451.6	401.7	635.1	403.1	496.35	541.85	473.4	789	513.75	529.2	1133.1	1172.05	1428.4				G	3.49246	6.12394	5.09132	42.1267	26.64	14.2549	23.27	41.2354	49.3994	53.392	80.7214	77.0531	29.3957	62.8325	51.1943
	H	358.25	528.55	287.55	386.95	452.25	457.85	459.45	535.9	520.3	494.05	489.7	519.25	1069.95	972.1	531.55				H	14.7042	7.75846	14	119.211	225.131	204.013	160.182	232.706	270.213	154.526	123.465	269.733	72.8357	90.5058	82.3048
	I	739.3	601.6	742.35	685.2	1208.55	1113.6	1373.8	1488.4	1157.55	1157.55	2915.45	3649.85	1461.75	2093.95	3180.1				I	9.33814	7.7588	2.68019	22.2387	18.4498	24.6791	22.6013	16.5552	11.8112	14.1982	14.1982	22.1009	57.6599	34.3097	57.0352
	J	350.15	324.75	369.25	541.65	502.05	514.35	533.55	668	787.65	1304.65	738.75	1029.7	632.45	574.25	646.15				J	9.88646	7.55196	9.2981	6.23344	3.77135	3.54093	6.74736	10.1108	8.06803	15.4978	19.6214	12.5829	84.1347	15.1975	38.9793
Third SSW		0ml			5ml			10ml			15ml			Chin tuck					Third SSW		0ml			5ml			10ml			15ml			Chin tuck
	A	16.9	6.2	22.95	199.4	9.55	9.65	159.7	275.2	146.05	237.81	22.55	143.67	30.65	226.05	203.65				A	11.8582	16.2434	17.8613	19.0984	8.16028	20.763	9.44199	3.21894	2.49089	4.45061	5.98576	4.75633	3.8805	19.3281	2.27676
	B	2.95	7.5	8.55	26	43.5	55.65	15.7	47.1	110.35	61.6	6.5	9.15	26.25	46.35	14.85				B	2.43259	2.16561	2.29404	1.48117	4.10509	3.17343	1.2994	4.84216	6.64831	2.9618	1.86539	2.59584	4.24024	20.9751	11.6911
	C	14.3	4.6	13.05	161.2	11.8	25.7	10.85	38.9	10.65	19.7	72	86.6	58.4	28.7	65.35				C	0.519253	0.707119	2.34136	1.3112	3.90398	1.76538	16.0554	11.9275	14.2813	2.91701	6.63965	8.1299	24.38	7.96247	9.52429
	D	76.75	100.25	94	62.63	93.93	111.65	120	251.75	116.9	43.25	144.3	157.3	71.7	132.35	83				D	3.54325	4.74182	4.27243	0.964575	1.08665	1.62769	3.89877	6.74626	2.73216	0.734523	3.02255	5.99906	5.66365	4.93796	0.745563
	E	11.45	15.9	25.45	19.75	20	89.9	94.25	64.6	72.05	16.35	26	25.4	17.35	187.1	16.55				E	4.21402	4.58663	8.2136	4.39498	3.70086	1.87634	5.08931	6.62697	4.4396	3.60981	0.728892	3.52535	3.91478	9.66917	1.98503
	F	155.35	13.75	7.1	45.45	21.7	62.8	18.2	14.3	10.4	30.3	20.95	21	32.15	17.25	24.8				F	1.96583	0.881376	1.91435	1.16667	3.23187	7.31024	5.08516	1.93477	2.31208	5.69561	5.56031	6.05353	3.20603	9.70571	11.1759
	G	68.5	43.8	56.75	82.3	8.75	101.85	83.85	23.5	57.4	10.4	71.1	19	57	50.5	103.85				G	0.609034	0.878512	0.826482	10.6733	5.40001	9.90326	9.05938	10.9999	4.90869	5.79602	9.52187	11.6737	6.51083	11.1179	5.6047
	H	16.85	78.25	22.9	102.1	39.25	36.2	74.15	48.05	56.8	63.8	64.6	67.5	35.6	12.75	31.1				H	4.53188	2.34769	1.50529	5.00065	3.9826	3.10163	4.48611	3.71629	4.39054	2.69309	2.96431	2.36933	5.441	2.43371	6.37319
	I	10.45	157.1	78.2	25.05	227.55	137.95	386.75	75.4	115.05	115.05	62.8	36.85	11.15	28.9	11.5				I	4.55209	1.18217	2.53699	1.74738	4.39174	4.61554	5.5701	5.84803	6.99073	6.6907	6.6907	6.2289	1.80126	27.9101	6.73973
	J	6.8	96.68	72.63	65.6	89.35	48.76	260.8	12.05	77.7	82.4	52.55	18.05	20.5	58.4	30.5				J	2.71183	1.36951	0.999654	0.884669	0.878376	0.875963	2.50561	7.55134	9.87076	2.30802	4.20991	3.3216	15.1642	7.98352	3.81326
